# Supplementary material for: Food insecurity status and determinants among Urban Productive Safety Net Program beneficiary households in Addis Ababa, Ethiopia
Source: PLoS One. 2021 Sep 27;16(9):e0256634. doi: 10.1371/journal.pone.0256634 (PMC8476016; doi:10.1371/journal.pone.0256634)
Supplement: S1 Dataset — (XLSX) [file pone.0256634.s003.xlsx]

## Sheet: atimen 607-sample(food insecuri
ID	SEXHH	AGEHH	MARSTAHH	EDUSTAHH	OCCUSTAH	FAMSIZE	NU5CHILD	NINUN18	LABFORCE	MEDIPROB	SOURCEHF	FPRGENDE	FOODEXP	OWNHOUS	UPSNPMP	NUMOPAI	SOURCHI	AVAMHI	ACSERVI	AFHSERVI	WORRIED	PREFERED	FEEWKIND	NOTWANT	SMALMEAL	FEWRMEAL	NOFOOD	HUNGRY	WHOLDAY
1	2	60	4	1	5	4	0	1	3	1	1	2	2000	3	1500	12	4	3000	2	1	2	1	1	1	1	1	1	1	1
2	2	47	4	1	2	4	1	0	3	2	1	2	1500	2	1500	12	1	1700	1	1	3	3	3	1	3	2	1	1	1
3	1	32	4	1	5	4	2	0	2	1	1	2	1800	2	1500	12	1	2000	1	1	3	3	3	1	2	1	1	1	1
4	2	42	4	1	1	4	1	2	2	1	1	2	1500	2	1500	12	1	1900	1	1	3	3	3	1	2	2	1	1	1
5	2	29	1	1	2	1	0	0	1	1	2	1	1000	4	375	12	2	1200	1	1	4	4	4	3	4	4	2	3	2
6	2	75	2	2	3	4	2	0	1	2	1	2	1800	2	1500	12	1	2000	1	1	4	4	4	1	3	2	1	1	1
7	1	35	4	2	2	3	0	1	2	1	1	2	1200	2	1200	12	1	1700	1	1	3	4	4	1	2	2	1	2	1
8	2	36	4	3	5	4	0	2	2	1	1	2	2000	3	1500	12	4	3000	1	1	4	3	4	1	3	2	1	1	1
9	2	60	4	4	5	3	0	0	3	1	1	2	1800	2	1200	12	1	2200	1	1	3	3	3	1	1	1	1	1	1
10	1	46	3	2	5	3	1	0	2	1	1	2	1700	1	1200	12	1	1900	1	1	4	4	4	1	3	2	1	1	1
11	1	73	2	1	3	4	1	0	2	2	1	2	1700	2	1500	12	1	1700	1	1	4	4	4	1	3	2	1	1	1
12	1	67	3	1	3	4	0	1	2	1	1	2	1800	2	1500	13	1	2300	1	1	4	4	4	1	3	2	1	1	1
13	1	30	4	1	2	4	0	1	3	1	1	2	1500	2	1500	12	1	2000	1	1	4	4	4	1	3	3	1	2	1
14	1	58	2	1	2	4	0	2	2	1	1	2	1500	2	1500	12	1	1800	1	1	4	4	4	1	4	3	1	3	1
15	2	75	4	1	4	4	0	2	1	2	1	2	1800	2	1500	12	1	1800	1	1	4	3	4	1	3	2	1	1	1
16	2	55	2	1	2	4	1	0	3	2	1	2	1500	1	1500	12	1	1800	1	1	4	4	4	1	3	2	1	2	1
17	2	67	4	1	5	4	0	0	3	1	1	2	1500	2	1500	12	1	2000	1	1	4	4	4	1	3	2	1	2	1
18	1	38	1	1	2	1	0	0	1	1	1	2	700	2	375	12	2	1000	1	1	4	4	4	3	4	3	2	2	1
19	1	30	3	2	2	4	1	0	3	1	1	2	1600	1	1500	12	1	2000	1	1	4	4	4	1	3	3	1	1	1
20	1	25	4	1	2	4	1	1	2	1	1	2	1700	2	1500	12	1	2000	1	1	4	4	4	1	3	2	1	1	1
21	1	56	4	2	3	3	0	0	3	1	1	2	1500	1	1200	12	1	1800	1	1	4	4	4	2	4	3	1	2	1
22	1	46	3	2	2	4	0	1	3	1	1	2	1800	1	1500	12	1	2300	1	1	4	4	4	1	3	2	1	1	1
23	1	75	2	1	4	3	0	0	2	1	1	2	1200	2	1200	12	1	1200	1	1	4	4	4	3	4	3	2	3	1
24	1	65	3	1	4	2	0	0	1	1	1	2	1000	1	750	12	1	1000	1	1	4	4	4	2	4	3	2	3	1
25	1	80	2	1	4	4	0	0	3	1	1	2	1500	2	1500	12	1	2000	1	1	3	4	4	1	4	3	1	1	1
26	2	63	4	3	3	4	0	1	3	1	1	2	2000	1	1500	24	1	2700	1	1	3	4	3	1	2	2	1	1	1
27	2	40	4	1	4	3	0	0	2	1	1	1	1200	1	1200	24	1	1500	1	1	3	3	4	3	4	3	3	2	2
28	1	40	3	1	1	2	0	0	2	1	1	1	1500	1	750	24	1	900	1	1	4	4	4	3	4	3	3	3	1
29	1	30	3	1	5	4	1	2	1	1	1	2	1500	2	1500	24	4	2500	1	1	3	3	2	1	3	3	1	1	1
30	1	27	4	2	4	4	1	0	2	1	1	2	1000	2	1500	24	1	1500	1	1	4	4	3	1	4	3	1	3	1
31	2	35	4	1	2	4	1	1	2	1	1	1	2500	2	1500	24	2	3500	1	1	3	3	3	1	2	2	1	1	1
32	1	55	2	2	1	4	1	0	3	2	1	2	1500	1	1500	12	1	1500	1	1	4	4	4	3	4	3	3	3	1
33	1	57	2	2	1	8	1	2	4	2	1	1	1700	1	1500	12	1	1500	1	1	4	4	3	1	3	3	1	3	1
34	1	55	4	2	1	9	0	0	9	1	1	2	3000	1	1500	12	2	3000	1	1	3	3	3	1	3	3	1	1	1
35	1	55	3	2	1	3	0	1	1	1	1	2	1500	2	1500	12	1	1800	1	1	3	3	3	1	3	3	1	1	1
36	1	48	4	2	1	7	0	3	3	2	1	2	1700	2	1500	3	3	3000	1	1	3	3	3	1	3	1	1	1	1
37	1	43	4	4	1	5	0	0	5	2	1	2	1500	2	1500	12	1	2000	1	1	3	1	3	1	3	3	1	1	1
38	1	55	2	1	1	9	4	0	4	2	1	2	1500	1	1500	12	1	1500	1	1	4	3	3	1	1	1	1	1	1
39	1	55	2	1	1	8	0	3	3	2	1	2	1500	2	1500	12	1	1500	1	1	4	3	3	1	4	3	1	3	1
40	1	37	4	1	1	5	0	2	3	1	1	2	1500	2	1500	12	1	2000	1	1	4	4	3	1	3	1	1	1	1
41	1	46	4	1	1	8	0	3	5	1	1	2	3000	2	1500	12	4	3500	1	1	1	1	1	1	1	1	1	1	1
42	1	30	4	3	5	4	0	1	3	2	1	2	1000	1	1200	12	1	1200	1	1	3	4	4	4	1	3	1	3	1
43	1	45	4	2	1	4	0	2	2	1	1	2	1000	2	1500	12	1	1500	1	1	4	4	3	1	3	3	1	3	1
44	1	56	4	2	1	5	0	0	5	2	1	2	1300	1	1500	12	1	2000	1	1	3	3	3	1	3	3	1	1	1
45	1	52	2	2	1	4	0	2	2	1	1	2	1500	2	1500	12	1	1500	1	1	3	3	3	1	3	4	1	2	1
46	1	57	2	2	1	6	0	1	5	1	1	2	3000	2	1500	12	1	3000	1	1	3	3	3	3	3	3	1	2	1
47	2	49	4	4	2	7	1	3	3	1	1	1	3000	1	1500	12	4	3000	1	1	4	4	4	3	4	3	1	2	1
48	1	28	3	2	2	6	1	1	4	2	1	2	1500	2	1200	12	1	1500	1	1	4	3	4	3	3	3	1	2	1
49	1	33	4	1	1	5	1	1	3	2	1	2	3000	1	1500	12	1	2500	1	1	3	3	4	1	3	3	1	3	1
50	2	39	4	2	2	6	3	0	3	2	1	1	3000	1	1500	12	1	3000	1	1	3	3	4	1	4	3	1	2	1
51	1	30	4	1	1	5	1	2	2	1	1	2	1500	2	1500	12	1	1500	1	1	4	3	3	1	3	3	2	2	1
52	1	45	4	2	5	4	0	2	2	2	1	2	3000	2	1500	12	1	2000	1	1	4	3	3	1	1	1	1	1	1
53	1	55	2	1	1	6	0	0	5	2	1	2	1000	2	1500	12	1	1500	1	1	4	4	4	1	1	1	1	1	1
54	2	33	3	1	2	2	0	1	1	1	2	1	1500	1	600	12	2	2500	1	1	4	3	3	1	4	3	1	1	1
55	2	37	4	1	2	3	1	0	2	1	1	2	1500	2	1200	12	2	3000	1	1	2	1	1	1	1	1	1	1	1
56	1	28	3	2	1	3	0	2	1	1	1	2	900	1	900	12	1	900	1	1	3	3	3	1	3	3	2	3	2
57	1	39	4	2	1	6	1	3	2	2	1	2	1500	2	1500	2	1	1500	1	1	4	4	4	1	3	3	1	1	1
58	2	22	1	2	2	1	0	0	1	1	2	1	1500	4	375	12	2	600	1	1	3	3	3	2	3	3	3	1	1
59	1	57	2	2	1	3	0	0	3	1	1	2	1000	2	1200	12	1	1200	1	1	4	4	3	1	3	3	2	3	1
60	2	40	4	4	2	2	0	0	2	1	1	2	800	4	600	12	1	1000	1	1	4	3	3	1	3	3	2	3	2
61	1	27	1	4	1	3	0	0	3	1	1	2	1200	2	1200	12	1	1200	1	1	4	4	3	1	3	3	1	2	1
62	1	50	3	2	3	3	0	0	3	1	1	1	1000	1	1200	1	1	1600	1	1	4	4	4	1	3	3	1	1	1
63	1	40	1	4	1	3	0	1	2	2	1	2	900	2	1200	12	1	1200	1	1	3	3	4	1	3	1	1	1	1
64	1	26	3	2	1	3	0	2	1	2	1	2	1000	2	1200	2	1	1200	1	1	4	3	4	1	3	3	1	1	1
65	2	59	3	3	1	3	0	0	3	2	2	1	900	2	1200	12	1	1200	1	1	4	4	3	1	3	3	1	1	1
66	1	36	1	2	1	2	1	0	1	1	1	2	500	2	600	12	1	1200	1	1	3	3	3	2	3	3	1	1	1
67	2	25	4	3	2	3	1	0	2	1	1	1	2000	2	1200	12	1	1300	1	1	4	3	3	1	3	3	2	1	1
68	1	40	2	2	1	6	1	0	5	1	1	2	1000	2	1500	12	1	1500	1	1	3	3	4	1	4	4	1	3	1
69	2	35	4	2	5	6	1	3	2	2	1	2	1500	2	1500	12	1	3000	1	1	4	3	3	1	3	3	1	1	1
70	1	36	4	4	1	4	1	2	1	1	1	2	1500	2	1200	12	1	2000	1	1	3	3	1	1	3	1	1	1	1
71	1	42	2	4	1	3	0	0	3	2	1	2	1500	2	750	12	1	2000	2	1	3	3	3	1	1	3	1	1	1
72	1	55	3	2	1	7	0	0	6	1	1	2	2000	2	1200	12	1	2000	1	1	3	3	3	1	1	3	1	1	1
73	1	28	3	4	1	4	1	2	1	1	1	2	1500	1	1500	12	1	1500	1	1	4	4	4	3	4	3	3	3	2
74	2	40	4	4	2	4	2	0	2	1	1	2	1000	4	1500	1	1	1500	1	1	4	3	4	3	3	4	1	3	2
75	1	35	2	2	1	4	1	2	1	1	1	2	2000	3	1500	12	1	2000	1	1	3	4	4	1	3	3	1	1	1
76	2	47	4	3	5	4	1	1	2	1	1	2	2000	3	1500	12	1	2000	1	1	3	3	1	1	1	1	1	1	1
77	2	38	4	2	1	6	1	2	3	1	1	2	1000	2	1500	12	1	1500	1	1	3	4	3	1	3	3	1	3	1
78	1	48	3	3	1	10	2	0	8	2	1	2	1500	2	1500	12	1	1500	1	1	4	3	3	1	3	3	1	3	1
79	2	25	4	1	1	5	1	2	2	1	1	2	1500	2	1500	1	1	1500	1	1	4	4	3	1	4	4	1	1	1
80	1	60	4	1	3	8	0	0	7	1	1	2	3000	2	1500	12	1	3500	1	1	3	4	3	1	1	1	1	1	1
81	2	31	4	4	2	5	2	0	3	2	1	2	3000	3	1500	1	1	3500	1	1	1	1	1	1	1	1	1	1	1
82	2	55	4	4	2	6	0	0	5	1	1	2	2000	2	1500	12	1	2500	1	1	3	3	3	1	3	1	2	1	1
83	1	45	2	1	2	3	0	1	2	1	1	2	1000	2	600	1	1	1000	1	1	3	4	3	3	4	4	2	3	2
84	1	35	1	2	2	2	0	0	2	1	1	2	1200	1	750	12	2	1750	1	1	4	4	4	2	4	3	1	2	1
85	2	48	4	4	5	4	1	1	2	1	1	2	2500	2	1500	12	1	3500	1	1	2	1	1	1	1	1	1	1	1
86	1	29	1	1	2	3	1	1	1	1	1	2	1200	2	1200	12	1	1800	1	1	3	4	4	1	3	3	1	3	1
87	1	45	3	2	2	4	1	1	2	1	1	2	1400	2	1500	12	1	1800	1	1	4	4	3	1	3	3	1	3	1
88	1	34	1	1	4	2	0	0	1	1	1	2	1000	2	750	12	1	1200	1	1	4	4	4	1	4	4	3	2	1
89	1	27	1	1	4	3	2	0	1	1	1	2	1000	2	1200	12	1	1700	1	1	4	4	4	1	4	3	1	3	1
90	1	43	3	1	2	3	2	0	1	1	1	2	1200	2	1200	12	1	1700	1	1	4	4	4	1	3	3	1	3	1
91	2	37	1	4	5	2	0	0	2	1	1	2	1900	1	750	12	4	2000	2	1	1	1	1	1	1	1	1	1	1
92	2	47	4	2	2	3	0	1	2	1	1	2	1800	2	1200	12	2	2700	1	1	2	3	3	1	3	2	1	1	1
93	2	31	1	2	5	1	0	0	1	1	2	1	1500	3	375	12	4	2000	2	1	1	1	1	1	1	1	1	1	1
94	2	35	1	2	5	1	0	0	1	1	2	1	1500	1	375	12	4	2000	2	1	1	1	1	1	1	1	1	1	1
95	2	40	4	4	5	3	0	1	2	1	1	2	2000	3	1500	12	4	3500	2	1	2	2	2	1	1	1	1	1	1
96	1	50	4	2	3	5	0	2	3	2	1	2	1800	2	1500	12	1	2200	1	1	4	4	4	1	4	3	1	2	1
97	2	50	4	3	3	5	0	1	4	2	1	2	1500	1	1500	12	1	2200	1	1	4	4	4	1	3	3	1	2	1
98	2	31	4	3	2	3	1	0	2	1	1	1	1200	1	1200	12	1	1600	1	1	4	4	4	1	3	3	1	2	1
99	1	59	2	2	3	1	0	0	1	1	4	2	600	2	375	12	1	700	1	1	4	4	4	1	4	3	1	3	1
100	2	35	4	3	5	4	1	1	2	1	1	2	1500	2	1500	12	1	1800	1	1	4	4	4	1	3	3	1	1	1
101	1	55	3	2	2	3	0	2	1	1	1	2	1500	2	1200	12	1	1700	1	1	4	4	4	1	4	3	1	1	1
102	2	50	4	2	2	3	0	1	2	1	1	2	1200	1	1200	12	1	1500	1	1	4	4	4	1	4	3	1	2	1
103	2	70	2	2	3	2	0	0	1	1	2	2	1000	2	750	12	1	1100	1	1	4	4	4	1	1	3	1	2	1
104	1	30	1	2	5	1	0	0	1	2	1	2	800	1	375	12	1	800	1	1	4	4	4	3	4	3	3	2	2
105	1	60	3	2	3	4	1	0	3	1	1	2	1500	2	1500	12	1	2200	1	1	4	4	4	1	3	2	1	2	1
106	2	42	1	4	5	1	0	0	1	1	2	1	1700	2	375	12	4	2500	2	1	1	1	1	1	1	1	1	1	1
107	2	53	4	2	5	4	0	1	3	1	1	2	2000	3	1500	12	4	3500	1	1	2	1	1	1	1	1	1	1	1
108	2	65	4	2	5	8	0	1	6	1	1	2	3500	3	1500	12	4	4000	2	1	1	1	1	1	1	1	1	1	1
109	2	60	4	1	5	6	0	1	5	1	1	2	3000	2	1500	12	4	3500	2	1	2	1	1	1	1	1	1	1	1
110	1	80	3	1	5	4	0	1	2	2	1	2	2000	1	1500	12	4	3000	1	1	2	1	1	1	1	1	1	1	1
111	2	70	4	2	3	4	0	1	2	1	1	2	1500	1	1500	12	1	2200	1	1	4	4	4	1	4	3	1	2	1
112	1	65	3	2	2	2	0	0	1	2	1	2	1000	2	750	12	1	1200	1	1	4	4	4	2	4	4	1	3	1
113	1	70	1	1	3	2	0	0	1	2	1	1	1000	2	750	12	1	1000	1	1	4	4	2	1	4	4	1	3	1
114	2	60	3	3	3	1	0	0	1	1	2	1	1000	1	375	12	1	1000	1	1	4	4	4	1	4	4	1	3	1
115	1	70	3	2	3	3	0	1	1	2	1	2	1500	2	1200	12	1	1150	1	1	4	4	4	3	4	4	2	3	1
116	1	58	3	1	3	1	0	0	1	2	3	2	700	2	375	12	4	700	1	1	4	4	4	3	4	3	1	3	1
117	2	40	4	2	5	6	0	3	3	2	1	1	2000	1	1500	12	1	2500	1	1	4	4	4	1	3	3	1	1	1
118	2	40	4	3	5	3	0	1	2	1	1	2	2000	1	1125	12	4	2500	1	1	4	3	3	1	1	1	1	1	1
118	2	40	4	2	5	8	0	3	4	2	1	2	2500	2	1500	12	4	3000	1	1	3	3	2	1	3	2	1	1	1
119	1	57	3	2	4	1	0	0	1	2	1	2	700	1	375	12	1	1000	1	1	4	4	4	3	3	3	1	3	1
120	2	76	4	4	3	6	0	0	4	2	1	2	1800	1	1500	12	1	2200	1	1	4	3	3	1	3	3	1	2	1
121	1	65	4	2	3	5	0	1	3	2	1	2	1700	2	1500	12	1	2500	1	1	4	4	4	1	3	3	1	2	1
122	1	80	3	2	4	5	1	2	1	2	1	2	1500	2	1500	12	1	2000	1	1	4	4	4	1	4	3	1	3	1
123	2	28	4	3	4	3	0	0	3	1	1	2	2000	3	1200	12	4	3500	1	1	2	2	2	1	1	1	1	1	1
124	2	31	4	4	5	5	2	1	2	1	1	2	3000	3	1500	12	4	3500	2	1	1	1	1	1	1	1	1	1	1
125	2	60	4	4	5	4	0	1	3	1	1	2	2500	2	1500	12	1	3000	2	1	2	1	1	1	1	1	1	1	1
126	2	69	4	2	3	5	1	0	4	1	1	2	1500	2	1500	12	1	2000	1	1	4	4	4	1	4	3	1	3	1
127	1	60	2	2	3	5	0	2	3	1	1	2	1500	2	1500	12	1	2500	1	1	4	4	4	1	4	3	1	1	1
128	2	42	3	4	4	4	0	0	4	1	1	1	1500	2	1500	12	1	1500	1	1	4	4	4	1	4	4	1	3	1
129	1	75	2	2	3	3	0	0	3	1	1	2	1500	1	1200	12	1	2000	1	1	4	4	4	1	4	3	1	1	1
130	2	65	4	2	3	4	0	0	3	1	1	2	1800	2	1500	12	1	2250	1	1	4	4	4	1	2	1	1	1	1
131	1	80	3	2	3	2	0	0	1	1	1	2	1100	2	750	12	1	1100	1	1	4	4	4	2	4	3	2	2	1
132	1	66	4	2	4	4	0	1	1	2	1	2	1700	2	1500	12	1	2200	1	1	3	3	4	1	3	2	1	2	1
133	1	65	2	2	4	4	0	1	2	1	1	2	1500	1	1500	12	1	1500	1	1	4	4	4	2	3	3	1	2	1
134	1	67	2	2	3	2	0	0	1	1	1	2	1000	2	750	12	1	1750	1	1	4	3	4	4	1	3	1	1	1
135	1	70	4	4	3	4	0	0	2	1	1	2	2000	1	1500	12	1	2250	1	1	4	4	4	1	3	2	1	1	1
136	1	48	3	2	5	4	0	1	3	1	1	2	1700	1	1500	12	1	1700	1	1	4	4	4	3	4	4	2	3	1
137	1	34	1	1	2	2	1	0	1	1	3	2	750	1	750	12	1	750	1	1	4	4	4	3	4	4	3	3	2
138	1	60	2	2	3	7	0	0	7	1	1	2	2000	2	1500	12	1	2500	1	1	4	4	4	3	4	3	1	3	1
139	1	50	3	2	5	3	0	0	3	1	1	2	1500	2	1200	12	1	2000	1	1	4	4	4	1	4	3	1	3	1
140	1	57	4	1	4	2	0	0	2	2	1	1	1000	2	750	12	1	1000	1	1	4	4	4	3	4	4	2	3	2
141	1	45	3	1	2	4	0	1	3	1	1	2	1500	2	1500	12	1	1900	1	1	4	4	4	3	3	3	1	2	1
142	1	70	2	2	3	5	0	0	4	1	1	2	2500	2	1500	12	3	2600	1	1	4	4	4	1	3	2	1	1	1
143	1	47	4	2	2	3	0	0	3	1	1	2	1200	2	1200	12	1	2000	1	1	4	4	4	1	4	2	1	2	1
144	1	70	2	2	3	5	0	0	4	1	1	2	2000	2	1500	12	3	3000	1	1	3	3	4	1	3	1	1	1	1
145	1	62	3	2	3	3	0	0	3	1	1	2	1500	2	1200	12	1	1500	1	1	4	4	4	2	4	2	1	2	1
146	1	60	2	1	3	1	0	0	1	1	1	2	800	1	375	12	1	850	1	1	4	4	4	1	4	3	2	3	1
147	2	74	4	2	3	4	0	0	2	1	1	2	1500	2	1500	12	1	1900	1	1	4	4	4	1	3	3	1	1	1
148	1	38	4	1	4	4	1	1	2	1	1	2	1500	2	1500	12	1	1900	1	1	4	4	4	2	4	3	1	2	1
149	1	35	3	2	5	4	1	0	3	1	1	2	2000	2	1500	12	1	2500	1	1	4	4	4	1	3	3	1	2	1
150	1	27	1	1	2	3	0	2	1	1	1	2	1200	2	1200	12	1	2000	1	1	4	4	4	2	3	3	1	2	1
151	2	42	4	2	5	4	0	2	2	1	1	1	1500	1	1500	12	1	2000	1	1	4	4	4	2	3	3	1	2	1
152	1	28	1	1	2	3	1	1	1	1	1	2	1000	2	1200	12	1	1500	1	1	4	4	4	3	4	4	2	2	1
153	1	31	3	1	2	3	0	1	2	1	1	2	1200	2	1200	12	1	1600	1	1	4	4	4	2	3	3	1	2	1
154	1	33	4	2	5	5	1	2	2	1	1	2	1500	1	1500	12	4	2000	1	1	3	1	1	1	3	3	1	1	1
155	2	62	4	3	3	6	2	1	3	2	1	2	2000	3	1500	12	3	2000	1	1	3	4	3	1	3	3	1	1	1
156	1	47	4	4	1	4	0	0	4	1	1	2	1200	2	1500	12	1	1500	1	1	4	1	1	1	4	3	1	1	1
157	2	63	4	1	5	4	0	1	2	1	1	2	2000	2	1500	12	4	2000	1	1	3	3	3	1	3	3	1	1	1
158	2	35	4	4	2	4	1	1	2	1	1	1	1500	4	1500	12	1	1500	2	1	4	4	4	3	3	3	1	1	1
159	2	55	4	2	1	4	0	0	4	1	1	1	1500	2	1200	12	1	1200	1	1	3	3	3	1	3	3	1	1	1
160	1	60	2	2	3	6	2	0	4	1	1	2	2000	2	1500	12	3	2000	2	1	3	3	3	1	1	1	1	1	1
161	1	40	4	2	5	6	0	2	4	2	1	2	2500	2	1500	12	1	3000	2	1	1	1	1	1	1	1	1	1	1
162	2	60	4	3	5	4	0	0	4	2	1	2	2000	2	1500	12	4	3000	1	1	1	1	1	1	1	1	1	1	1
163	1	31	2	4	2	2	0	0	2	1	1	2	1000	1	750	12	1	1000	1	1	4	4	4	3	4	4	2	3	1
164	1	50	4	2	5	4	0	0	3	1	1	2	2000	3	1500	12	1	3500	2	1	2	1	1	1	1	1	1	1	1
165	1	60	2	2	1	4	0	0	4	1	1	2	2000	1	1500	12	1	1800	1	1	3	3	4	1	4	3	1	1	1
166	1	62	2	2	3	3	0	0	2	1	1	2	1200	2	1200	12	1	1500	1	1	4	4	3	1	4	3	2	1	1
167	1	40	4	2	2	3	0	0	3	1	1	2	1500	2	1200	12	1	1900	1	1	2	2	3	1	3	3	1	1	1
168	2	50	4	4	5	4	0	1	3	1	1	2	2000	2	1500	12	1	2500	1	1	1	1	1	1	1	1	1	1	1
169	1	50	2	2	3	4	0	1	3	2	1	2	1200	2	1500	12	1	1600	1	1	4	4	4	1	3	3	2	1	1
170	2	42	4	4	2	4	0	1	3	1	1	2	1500	2	1500	12	1	2000	1	1	3	3	4	1	3	3	1	1	1
171	1	50	2	1	3	3	0	1	2	1	1	2	1200	2	1500	12	1	1850	1	1	3	3	4	1	4	3	1	1	1
172	2	52	4	3	5	5	0	2	3	1	1	2	3000	3	1500	12	4	4100	1	1	1	1	1	1	1	1	1	1	1
173	2	65	4	4	3	5	0	1	4	1	1	2	2000	3	1500	12	3	3000	1	1	2	1	1	1	1	1	1	1	1
174	2	51	4	3	3	4	0	0	4	1	1	2	3000	3	1500	12	3	4000	2	1	1	1	1	1	1	1	1	1	1
175	2	30	4	3	5	4	0	2	2	1	1	2	1500	2	1500	12	1	2000	1	1	3	3	4	1	3	2	1	3	1
176	1	55	4	1	5	5	0	0	5	2	3	2	2000	2	1500	12	1	2500	1	1	4	4	4	1	4	4	1	3	1
177	1	60	2	1	3	3	0	0	3	2	1	2	1500	2	1200	12	1	1500	1	1	3	3	4	1	4	4	1	2	1
178	1	45	4	4	5	7	0	1	6	1	1	2	3000	2	1500	12	4	3100	1	1	2	2	3	1	3	3	1	1	1
179	1	70	2	2	3	4	0	0	4	1	1	2	1500	2	1500	12	1	2250	1	1	4	4	4	1	3	2	1	1	1
180	1	46	4	2	2	4	0	1	3	2	1	1	2000	2	1500	12	1	2500	1	1	4	4	4	1	3	3	1	1	1
181	2	67	4	2	3	8	0	0	8	1	1	1	2000	2	1500	12	1	2500	1	1	4	4	4	1	4	3	2	1	1
182	1	50	4	3	4	7	1	1	5	1	1	2	2000	2	1500	12	1	2500	1	1	4	4	4	1	4	3	1	2	1
183	1	80	2	2	3	3	0	0	2	2	1	1	1200	2	1200	12	1	1500	1	1	4	4	4	1	4	3	1	3	1
184	2	42	4	2	5	5	0	1	4	1	1	2	2500	2	1500	12	4	3600	2	1	1	1	1	1	1	1	1	1	1
185	1	70	2	1	4	3	0	1	1	2	1	1	1500	2	1200	12	1	1700	1	1	4	4	4	1	4	3	1	1	1
186	1	45	3	2	4	3	0	1	2	1	1	2	1200	1	1200	12	1	1200	1	1	4	4	4	3	4	4	2	3	1
187	2	58	4	4	5	7	0	2	5	1	1	2	3000	3	1500	12	4	4200	2	1	1	1	1	1	1	1	1	1	1
188	1	50	3	1	3	4	0	2	2	1	1	2	1500	2	1500	12	1	1800	1	1	4	4	4	1	3	3	1	2	1
189	1	50	4	2	5	6	0	3	3	1	1	2	2000	1	1500	12	4	2500	1	1	3	3	4	1	3	2	1	1	1
190	1	70	2	1	3	2	0	0	1	2	1	2	1000	2	750	12	1	1000	1	1	4	4	4	2	4	4	2	2	1
191	1	28	4	2	5	3	0	2	1	1	1	2	1500	1	1200	12	4	2000	1	1	4	4	4	1	2	2	1	1	1
192	2	60	4	1	5	5	0	2	4	1	1	2	3000	1	1500	12	4	4000	2	1	1	1	1	1	1	1	1	1	1
193	1	65	4	4	3	9	0	1	7	2	1	2	3000	2	1500	12	1	3500	1	1	4	4	4	1	3	2	1	1	1
194	2	50	4	4	5	4	0	2	2	1	1	2	1500	2	1500	12	4	2000	1	1	3	4	4	1	1	1	1	1	1
195	2	36	4	4	5	3	0	1	2	1	1	2	2000	3	1125	12	4	2500	1	2	3	4	4	1	3	1	1	1	1
196	2	42	4	3	5	4	1	2	2	1	1	2	1800	2	1500	12	1	2000	1	1	4	4	4	1	4	4	1	1	1
197	1	40	4	4	1	4	0	2	2	1	1	2	2000	3	1500	12	4	2000	1	1	4	4	4	1	1	1	1	1	1
198	1	40	2	2	5	3	0	0	3	1	1	2	1000	2	1125	12	1	1500	1	1	4	4	4	1	4	4	2	3	1
199	1	27	4	2	1	3	0	1	2	1	1	2	900	2	775	12	1	1000	1	1	4	4	4	1	4	4	3	3	1
200	1	47	4	4	1	7	0	1	6	1	1	2	1000	1	1500	12	1	1500	1	1	4	4	4	1	4	4	2	1	1
201	1	35	3	2	1	2	0	1	2	1	1	2	1000	4	775	12	1	1000	1	1	4	3	4	1	4	4	1	1	1
202	1	65	2	2	1	4	0	0	4	1	1	2	1500	2	1500	12	1	1800	1	1	4	4	4	1	4	4	1	1	1
203	1	45	4	2	1	4	0	1	3	1	1	2	1500	2	1500	12	1	1500	1	1	4	4	4	1	4	4	1	1	1
204	1	33	2	2	5	3	0	2	1	1	1	2	2000	2	1125	12	1	2000	1	1	4	4	4	1	4	3	1	3	1
205	1	65	2	1	3	4	0	0	4	1	1	2	700	2	775	12	1	1000	1	1	4	4	4	1	4	4	1	1	1
206	1	45	2	4	1	4	0	1	3	1	1	2	1700	2	1125	12	1	1200	1	1	4	4	4	1	1	3	2	3	1
207	1	50	2	2	1	3	0	0	3	1	1	2	1700	2	1125	12	1	1200	1	1	4	4	4	1	4	4	1	1	1
208	1	43	2	2	1	4	0	2	2	1	1	2	1200	2	1500	12	1	1500	1	1	4	4	4	1	4	4	1	3	1
209	1	33	4	2	1	4	0	1	3	1	1	2	1200	2	1500	12	1	1200	1	1	4	4	4	1	4	4	1	1	1
210	1	36	4	2	1	4	0	0	4	1	1	2	700	2	775	12	1	700	1	1	4	4	4	1	4	4	2	3	1
211	2	70	4	2	3	8	1	2	6	2	1	2	2500	2	1500	12	4	3000	1	1	4	4	4	1	4	1	1	1	1
212	1	69	4	2	1	2	0	0	2	2	1	2	1000	2	1125	12	4	1200	1	1	4	4	4	1	1	1	1	1	1
213	1	30	4	2	1	5	0	1	4	1	1	2	2000	2	1125	2	4	3000	1	1	3	4	4	1	3	4	1	1	1
214	1	62	2	1	3	4	0	0	4	2	1	2	1500	1	1500	12	1	1500	1	1	4	4	4	3	4	4	2	3	1
215	1	29	4	2	1	3	0	1	2	1	1	2	1500	1	1125	12	1	1500	1	1	4	4	4	1	4	4	2	3	1
216	2	36	4	4	5	4	1	2	2	1	1	2	2000	2	1500	12	4	3000	1	1	2	1	1	1	1	1	1	1	1
217	1	48	2	2	1	4	0	2	2	1	1	1	1400	2	1500	12	1	1500	1	1	4	4	4	2	4	3	1	3	1
219	2	53	4	2	5	5	1	3	2	1	1	1	2500	1	1500	12	4	3000	1	1	4	4	4	1	3	2	1	1	1
220	1	43	3	2	1	5	1	2	3	1	1	2	1500	1	1500	12	1	1500	1	1	4	4	4	1	4	4	1	3	1
221	1	37	4	2	1	5	1	3	2	1	1	2	1500	2	1500	12	1	1500	1	1	4	4	4	1	4	4	1	1	1
222	1	41	3	1	1	4	0	2	2	1	1	2	1200	2	1500	12	1	1500	1	1	4	4	4	1	4	4	2	3	1
223	1	34	3	2	1	3	0	1	2	1	1	2	1200	2	1125	12	1	1200	1	1	4	4	4	3	4	4	2	3	1
224	1	32	4	2	2	3	1	1	2	1	1	2	1000	2	1125	12	1	1500	1	1	4	4	4	1	4	4	1	1	1
225	1	44	4	1	1	4	1	2	2	1	1	2	1800	2	1500	12	4	2300	1	1	4	4	4	1	4	3	1	3	1
226	1	50	4	1	2	4	0	0	4	1	1	2	1000	1	775	12	2	900	1	1	4	4	3	1	3	3	1	3	1
227	1	55	2	1	2	3	1	0	2	1	1	2	1000	3	1125	12	2	900	1	1	4	3	3	1	3	4	3	3	1
228	1	50	2	1	2	3	0	0	3	1	1	2	1300	3	775	8	2	1200	1	1	2	4	3	1	4	4	2	3	1
229	1	46	2	2	2	2	0	0	2	1	1	2	1000	3	775	12	2	600	1	1	2	2	3	1	3	1	1	1	1
230	2	50	4	2	2	4	0	1	3	2	1	1	1200	2	1125	3	2	1500	1	1	2	3	3	1	2	1	1	1	1
231	1	35	3	2	2	2	0	0	2	1	1	2	1000	2	775	12	2	700	1	1	4	4	4	2	4	4	2	3	1
232	1	40	1	2	1	3	0	0	3	1	1	2	1200	2	1125	12	1	1200	1	1	4	4	4	1	4	4	3	3	1
233	1	42	3	1	2	3	0	2	1	1	1	2	1000	2	775	12	1	1000	1	1	4	4	4	4	4	4	2	4	1
234	2	32	4	2	2	3	0	0	3	1	1	2	1300	2	1125	12	1	1800	1	1	4	4	4	3	4	4	1	3	1
235	2	53	4	1	5	6	1	2	4	1	1	2	2000	3	1125	12	4	2500	1	1	3	4	4	1	3	3	1	1	1
236	2	38	4	2	2	4	1	2	2	1	1	1	1400	2	1125	4	1	1800	1	1	4	4	4	3	4	4	1	3	1
237	2	43	4	4	5	3	0	1	2	1	1	2	2500	3	1125	12	4	3000	1	1	2	1	1	1	1	1	1	1	1
238	2	49	4	2	4	5	0	2	3	2	1	2	1700	1	1500	12	1	2000	1	1	4	4	4	1	4	4	3	3	1
239	1	38	4	2	3	5	1	2	3	2	1	2	1800	2	1500	12	1	2500	1	1	4	4	4	1	4	3	1	3	1
240	1	36	1	2	1	3	0	0	3	1	1	2	1000	2	1125	12	1	1200	1	1	4	4	4	2	4	4	3	1	1
241	1	33	3	1	1	3	0	2	1	1	1	2	500	1	1125	12	1	400	1	1	4	4	4	3	4	4	3	3	1
242	1	37	2	2	1	3	0	1	2	1	1	2	1000	3	1125	12	1	1500	1	1	4	4	4	3	4	4	2	3	1
243	1	45	2	2	1	9	1	2	7	1	1	2	1500	2	1500	12	1	1500	1	1	4	4	4	3	4	4	2	3	1
244	1	50	2	2	1	4	0	0	4	1	1	2	1000	2	1500	12	1	1500	1	1	4	4	4	1	4	4	1	1	1
245	2	37	4	3	1	4	0	2	2	1	1	1	1500	2	1500	12	1	1500	1	1	4	4	4	3	3	3	3	1	1
246	1	51	2	1	1	5	1	0	4	2	1	2	1500	2	1500	12	1	1500	1	1	4	4	4	3	4	3	2	3	1
247	1	50	3	2	1	2	0	0	2	1	1	2	600	2	750	12	1	750	1	1	3	4	4	3	4	4	4	3	3
248	1	45	3	2	1	6	2	0	4	2	1	2	600	2	775	2	1	600	1	1	4	4	4	4	4	3	2	3	1
249	1	34	4	2	1	6	2	4	2	1	1	2	2000	3	1500	12	1	1500	1	2	4	4	4	3	4	3	1	1	1
250	1	36	4	2	2	5	0	3	2	1	1	2	1500	1	1500	12	1	1800	1	1	4	4	4	1	4	4	2	3	1
251	1	45	3	2	1	4	0	2	2	2	1	2	1500	2	1500	12	1	1500	1	1	4	4	3	1	4	4	2	3	1
252	1	30	4	2	1	3	0	1	2	1	1	2	1000	4	775	3	1	775	1	1	4	4	4	1	4	4	2	2	1
253	2	40	4	3	5	5	1	2	3	1	1	2	2000	3	1125	12	4	2700	2	1	4	4	4	1	1	1	1	1	1
254	1	45	2	1	1	4	0	1	3	1	1	2	1500	2	1500	12	1	1500	1	1	4	3	3	1	4	1	2	1	1
255	2	48	4	4	5	5	0	0	5	2	1	2	3000	3	1500	12	4	4500	1	1	1	1	1	1	1	1	1	1	1
256	1	35	4	3	1	5	1	0	4	1	1	2	3500	3	1500	12	4	4000	1	1	2	1	1	1	1	1	1	1	1
257	1	30	4	2	1	4	1	2	2	1	1	2	2000	3	775	12	4	2500	1	2	4	3	4	3	3	3	1	1	1
258	2	43	4	3	5	5	2	3	2	1	1	2	3000	3	1125	3	4	3000	1	2	3	4	3	1	3	4	1	1	1
259	1	33	4	1	1	4	0	1	3	2	1	2	1500	2	1500	21	2	1500	2	2	4	4	4	4	4	3	2	2	1
260	2	38	4	4	5	4	1	2	2	1	1	2	2400	3	1500	12	4	2400	2	1	4	3	3	3	4	1	3	3	1
261	1	29	4	2	2	3	1	0	2	2	1	2	1700	3	1125	12	1	1700	1	1	4	4	3	1	3	1	1	1	1
262	2	40	4	4	5	3	0	1	2	1	1	2	2000	3	1125	12	4	2700	1	2	4	1	3	1	3	1	1	1	1
263	1	30	3	1	1	3	0	1	2	1	1	2	1000	4	1125	12	1	1125	1	1	4	4	4	1	3	3	1	1	1
264	1	30	3	2	5	3	1	1	2	1	1	2	1500	2	1125	12	1	1500	1	1	4	4	4	1	1	1	2	2	1
265	1	27	3	2	1	3	0	2	1	1	1	2	1125	4	1125	11	1	1125	1	1	4	1	1	1	1	1	1	1	1
266	2	32	4	3	5	3	1	0	2	1	2	2	2000	3	1125	12	4	3000	2	2	4	3	3	2	1	1	1	1	1
267	2	40	4	4	5	4	1	2	2	1	1	1	3000	3	1500	12	4	4000	1	2	2	1	1	1	1	1	1	1	1
268	2	30	4	3	5	3	1	0	2	1	1	2	3000	3	1125	12	4	3200	2	2	3	4	3	1	1	1	1	1	1
269	2	40	4	4	5	6	0	1	5	1	1	1	2000	3	1500	3	4	3000	1	1	4	3	4	1	3	1	1	1	1
270	2	32	4	2	5	3	1	0	2	1	1	1	2000	3	1125	12	4	2200	1	1	4	4	4	1	4	1	1	1	1
271	2	38	4	4	5	4	0	2	2	1	1	2	4000	1	1500	12	4	4000	1	1	3	3	3	1	1	3	1	1	1
272	1	37	4	2	2	3	1	2	1	1	1	2	1700	2	1125	12	1	2000	1	1	4	4	4	1	3	3	1	1	1
273	1	29	4	1	1	3	0	1	2	1	1	2	1800	3	1125	12	4	2500	1	2	4	4	4	1	4	3	1	3	1
274	1	28	1	2	1	4	0	1	3	2	1	2	900	2	1125	3	1	1400	1	1	4	3	4	1	4	1	1	1	1
275	1	33	4	2	1	4	1	2	2	1	1	2	2000	3	1500	12	4	3000	1	2	3	4	4	1	4	3	1	1	1
276	1	38	4	1	1	3	0	1	2	2	1	2	1600	2	1125	11	1	1800	1	1	4	4	4	2	4	3	2	1	1
277	1	37	3	1	1	4	1	2	2	1	1	2	1300	2	1500	12	1	1500	1	1	4	4	4	3	3	3	2	2	1
278	2	35	4	2	5	3	0	1	2	1	1	2	1800	3	1125	12	4	2300	1	1	4	4	4	1	3	3	1	3	1
279	2	43	4	3	5	4	1	2	2	1	1	2	1600	3	1500	12	4	3000	1	2	2	1	1	1	1	1	1	1	1
280	2	43	4	3	5	3	0	1	2	1	1	2	2000	3	1125	12	4	3500	1	2	2	1	1	1	1	1	1	1	1
281	2	38	4	3	5	3	0	1	2	1	1	2	1700	3	1125	12	4	2800	1	2	1	1	1	1	1	1	1	1	1
282	1	28	4	2	2	3	1	0	2	1	1	2	1500	2	1125	12	1	1600	1	1	4	4	4	2	4	3	1	3	1
283	1	50	3	2	2	2	0	0	2	2	1	2	1000	2	775	12	1	700	1	1	4	4	4	1	4	1	1	1	1
284	2	75	4	2	3	7	3	4	3	1	1	2	2000	2	1500	12	1	2000	1	1	4	4	4	1	4	1	1	1	1
285	2	57	4	2	5	7	1	2	5	2	1	2	2000	4	1500	12	4	2000	1	1	4	4	4	1	1	1	1	1	1
286	1	37	3	2	1	3	0	0	3	2	1	2	700	1	1125	12	1	900	1	1	4	4	4	1	4	4	2	3	1
287	1	50	4	1	1	3	1	1	2	1	1	2	1200	2	1125	12	1	1500	1	1	4	4	4	1	4	3	1	1	1
288	1	48	4	1	5	3	0	1	2	2	1	2	1500	2	1125	12	4	1500	1	2	4	4	4	3	3	4	1	1	1
289	1	29	3	1	1	1	0	0	1	1	1	2	500	4	1125	12	1	900	1	1	4	4	4	1	4	4	1	3	1
290	2	70	4	2	3	4	1	1	3	2	1	1	1600	2	1125	12	3	2000	1	1	4	4	4	1	4	3	1	1	1
291	1	35	2	2	2	3	0	0	3	1	1	2	2000	2	1125	12	2	1200	1	1	4	4	4	1	4	1	1	1	1
292	1	38	4	2	2	7	1	2	5	1	1	2	1600	2	1500	12	2	4000	1	1	2	1	1	1	1	1	1	1	1
293	1	50	4	2	1	2	0	0	2	1	1	2	700	2	775	12	2	800	1	1	3	2	4	1	4	4	1	1	1
294	1	50	4	2	1	4	1	1	3	1	1	2	1500	2	775	12	2	1000	1	1	4	4	4	1	4	4	1	1	1
295	2	50	4	2	2	3	0	1	2	1	1	2	800	2	1125	12	1	1000	1	1	3	1	3	1	3	3	1	1	1
296	1	30	4	2	2	3	0	1	2	1	1	2	1000	2	450	12	1	900	1	1	3	4	4	3	4	4	1	3	1
297	1	25	3	2	2	4	1	1	3	1	1	2	1500	2	1500	3	1	1800	1	1	1	2	4	3	4	1	1	1	1
298	1	29	3	1	2	3	1	2	1	2	1	2	1000	2	1500	12	1	1200	1	1	4	4	4	4	4	4	1	3	1
299	2	65	4	2	2	6	0	2	4	1	1	2	1000	2	1500	12	1	1000	1	1	3	3	2	2	3	4	1	1	1
300	2	38	4	2	2	4	1	2	2	1	1	2	1500	3	1500	3	1	1800	1	1	4	4	4	1	3	3	1	2	1
301	1	35	2	4	1	3	0	0	3	1	1	2	300	2	1125	11	1	800	1	1	4	3	3	1	3	4	3	3	2
302	1	48	3	1	5	5	0	1	4	1	1	2	1500	2	1500	12	1	2000	2	2	1	1	1	1	1	1	1	1	1
303	1	41	1	1	2	9	0	4	5	2	1	2	1000	2	1500	12	1	950	2	1	3	1	3	1	1	4	1	2	1
304	1	40	2	1	1	2	0	1	1	2	2	2	300	2	775	12	1	500	1	1	3	2	3	2	2	2	3	1	1
305	2	50	4	4	2	5	1	1	4	2	1	2	1700	2	1500	12	2	2000	1	1	3	3	4	3	4	3	3	3	1
306	2	42	4	3	2	6	2	3	3	1	1	2	2000	2	1125	12	2	3500	1	1	3	2	3	3	3	3	1	2	1
307	1	45	1	4	2	5	1	1	4	1	1	2	3000	2	1500	12	2	4500	1	1	1	1	1	1	1	1	1	1	1
308	1	47	4	1	2	4	0	2	2	2	1	2	1300	2	1500	12	2	1700	1	1	4	4	4	1	4	4	1	1	1
309	1	52	2	2	2	4	0	0	4	2	1	2	1500	2	1500	12	2	2000	1	1	4	3	3	1	3	3	1	1	1
310	2	36	4	4	5	3	1	1	2	2	1	2	1700	3	775	12	4	2500	1	1	2	1	1	1	1	1	1	1	1
311	1	57	2	1	3	4	0	2	2	2	1	2	1300	2	1500	12	1	1800	1	1	4	4	4	1	3	3	2	1	1
312	1	35	3	3	2	3	0	2	1	1	1	2	1000	2	700	12	1	2000	1	2	3	2	4	2	3	4	1	2	1
313	1	30	1	2	2	4	0	2	2	2	1	2	1000	2	1500	12	1	1560	1	1	3	4	3	1	3	1	1	1	1
314	1	24	4	4	5	2	0	0	2	1	1	1	1500	1	775	12	4	4000	1	1	1	1	1	1	1	1	1	1	1
315	1	53	4	1	3	5	0	2	3	2	1	2	1700	2	1500	12	1	1800	1	1	4	4	4	1	3	3	1	1	1
316	1	50	2	3	2	5	0	0	5	1	1	2	2000	1	775	12	2	3000	1	1	4	3	4	3	3	3	3	3	1
317	1	32	1	1	2	3	1	2	1	1	1	2	700	2	1125	12	1	1000	1	1	4	4	4	3	4	4	2	3	1
318	1	43	3	2	4	3	0	1	2	1	1	2	1000	2	1125	12	1	900	1	1	4	4	4	3	4	4	2	3	1
319	1	38	4	3	5	4	1	2	2	1	1	2	1300	2	1500	12	1	1700	1	1	4	4	4	1	3	3	1	1	1
320	1	49	3	1	1	4	0	2	2	1	1	2	1200	2	1500	12	1	1200	1	1	4	4	4	3	3	3	2	2	1
321	1	35	3	2	1	4	0	2	2	1	1	2	1200	2	1500	12	1	1200	1	1	4	4	4	1	3	4	1	1	1
322	1	38	2	2	2	6	1	1	2	2	1	2	1200	3	1500	12	1	1200	1	1	4	3	4	1	3	4	1	1	1
323	1	30	4	2	1	6	2	3	3	2	1	2	1300	2	1500	12	4	2000	1	1	4	3	4	1	3	3	1	3	1
324	1	56	2	2	1	4	2	2	2	1	1	2	1200	2	1500	12	1	1200	1	1	3	3	4	1	3	4	1	1	1
325	1	26	4	3	1	4	1	2	2	1	1	2	1000	1	1200	1	2	1000	1	1	3	1	3	1	1	1	1	1	1
326	1	60	3	2	1	10	2	4	4	1	1	2	1800	2	1500	12	2	1800	1	1	4	3	4	1	3	3	1	3	1
327	1	65	4	2	3	3	0	0	2	2	1	2	1200	3	775	12	2	1500	1	1	3	3	4	3	4	3	1	1	1
328	2	56	4	2	3	6	0	2	4	1	1	2	2000	4	1500	12	1	1800	1	1	4	3	4	1	3	2	1	1	1
329	2	50	4	3	3	4	0	2	2	2	1	2	1700	2	1500	12	3	1800	1	1	3	3	4	1	3	3	1	1	1
330	1	40	4	2	1	5	0	2	3	1	1	2	1200	1	1200	2	2	900	1	1	4	4	4	1	4	1	1	2	1
331	1	40	4	2	1	6	0	1	5	1	1	2	1700	3	1500	12	1	2200	1	1	3	3	4	1	3	3	1	1	1
332	2	45	4	3	4	5	2	3	2	2	1	2	1300	3	1500	12	1	900	1	1	1	4	4	1	1	1	1	1	1
333	2	62	4	3	5	8	0	1	7	2	1	2	2000	2	1500	12	1	2000	1	1	4	3	4	1	3	1	1	1	1
334	2	52	4	2	5	6	1	3	3	1	1	2	2000	1	1500	12	4	2500	1	1	3	4	4	1	1	4	1	1	1
335	2	35	4	3	1	5	1	3	2	1	1	1	900	2	1500	12	1	900	1	1	4	4	4	1	3	4	1	1	1
336	2	60	4	2	3	2	0	0	2	1	1	2	700	2	775	12	3	900	1	1	4	4	4	1	1	4	2	2	1
337	2	28	4	2	5	3	0	1	2	2	1	2	900	1	775	12	4	2700	1	1	4	4	4	1	4	3	2	1	1
338	1	38	3	1	1	4	0	3	1	1	1	2	1200	2	1125	12	1	900	1	1	4	4	4	1	4	4	1	1	1
339	2	70	4	2	3	4	0	1	2	1	1	2	1200	2	1125	12	1	1200	1	1	4	4	4	1	3	1	1	1	1
340	1	27	1	1	1	3	0	0	3	2	1	2	800	1	775	12	1	700	1	1	4	4	4	1	4	3	1	1	1
341	2	30	4	3	2	5	0	3	2	1	1	1	1200	1	1500	12	1	1300	2	1	1	4	4	1	4	4	1	2	1
342	1	26	1	2	1	4	0	2	2	1	1	2	1000	1	1500	12	1	1500	1	1	1	1	4	1	3	4	1	1	1
343	1	45	4	3	1	3	0	1	2	1	1	2	900	3	1125	12	1	900	1	1	1	4	3	2	4	4	1	1	1
344	1	52	3	1	1	3	0	0	3	1	1	2	1000	2	1125	12	1	1000	1	1	3	3	4	1	4	4	1	1	1
345	1	28	1	2	1	3	0	2	1	1	1	2	800	1	1125	11	2	1200	1	1	1	4	4	1	4	1	1	1	1
346	2	65	4	2	2	3	0	0	2	1	1	2	1500	2	1125	12	1	900	1	1	4	3	4	1	1	1	1	1	1
347	1	29	1	2	5	2	0	0	2	1	1	2	500	1	775	12	1	1000	1	1	3	3	4	1	1	1	1	1	1
348	1	55	2	1	1	2	0	0	2	2	1	2	1000	2	775	12	1	600	1	1	4	4	4	1	4	1	1	1	1
349	2	57	4	1	3	4	1	1	3	2	1	1	1200	2	1500	12	1	1300	1	1	4	4	4	1	3	3	1	1	1
350	1	32	1	2	2	3	1	2	1	1	1	2	1000	1	1125	12	1	1500	1	1	4	3	4	1	4	3	1	1	1
351	2	41	4	2	1	3	1	1	2	1	1	1	1000	1	775	12	1	700	1	1	4	4	4	1	4	1	1	1	1
352	1	65	3	2	1	3	0	0	2	1	1	2	600	2	775	12	1	600	1	1	4	3	4	1	4	3	1	1	1
353	1	30	2	2	1	3	0	2	1	1	1	2	900	2	1125	12	1	900	1	1	4	3	4	1	4	4	1	1	1
354	2	30	1	4	5	5	0	1	4	1	1	2	1500	2	1500	12	1	2500	1	1	3	4	4	1	1	3	1	1	1
355	2	38	4	3	5	4	1	2	2	1	1	1	2000	1	1500	12	4	3900	2	1	4	3	4	1	4	1	1	1	1
356	2	62	4	2	3	9	2	3	5	1	1	1	800	2	1500	12	1	1300	1	1	4	4	4	3	4	4	3	4	2
357	1	35	4	2	1	6	0	2	4	2	1	2	1500	3	1500	12	1	900	1	1	3	4	1	4	4	1	1	1	1
358	2	33	4	3	1	6	2	4	2	2	1	1	1500	1	1500	12	1	1000	1	1	4	3	4	3	4	4	3	3	2
359	2	60	4	3	3	5	0	1	4	1	1	1	2200	1	1500	12	3	2200	1	1	4	4	3	4	3	4	1	1	1
360	1	55	3	2	3	7	2	3	4	1	1	2	1200	3	1500	12	1	1200	1	1	4	3	4	1	3	3	1	1	1
361	1	39	2	2	2	5	0	1	4	2	1	2	1500	2	1500	12	1	1300	1	1	4	2	3	1	3	3	3	1	1
362	1	55	3	2	3	4	1	2	2	2	1	2	1000	2	1500	12	1	1200	1	1	4	3	4	1	4	4	3	3	1
363	2	38	4	2	2	3	1	1	2	2	1	1	2000	1	1125	12	2	4000	1	1	1	1	1	1	1	1	1	1	1
364	2	32	4	4	5	4	1	2	2	1	1	2	2000	1	1125	12	4	3500	1	1	2	1	1	1	1	1	1	1	1
365	1	55	2	1	5	3	0	0	3	1	1	2	1500	2	1125	12	4	2500	1	1	1	1	4	1	1	1	1	1	1
366	2	55	4	3	5	6	0	2	4	1	1	2	2500	2	1125	12	1	2000	1	1	4	4	4	1	4	4	2	3	1
367	1	29	1	2	1	3	1	2	1	1	1	2	1000	4	1125	12	1	900	1	1	3	4	4	1	3	3	3	3	1
368	2	65	4	4	5	7	0	0	5	1	1	2	2000	1	1125	3	4	2700	2	1	4	4	4	1	4	1	1	1	1
369	1	32	2	1	1	3	0	0	3	1	1	2	600	1	1125	3	1	720	1	1	3	4	4	1	4	4	2	1	1
370	1	45	2	2	1	5	2	2	3	2	1	2	1000	2	720	3	1	1000	1	1	4	4	4	1	4	4	1	1	1
371	2	62	4	2	3	7	2	4	2	2	1	2	1000	2	600	3	3	1200	1	1	4	4	4	1	4	4	1	1	1
372	2	65	4	4	3	7	2	2	4	2	1	2	2000	2	1500	12	1	1600	1	1	4	4	4	1	4	4	3	3	1
373	2	50	4	2	2	3	0	0	3	2	1	2	2000	1	1125	12	2	1500	1	1	1	1	4	1	1	4	1	1	1
374	2	50	4	3	5	3	0	0	3	1	1	2	1000	1	1125	12	4	2400	1	1	4	3	4	1	4	4	1	1	1
375	1	55	2	2	1	4	0	2	2	2	1	2	700	2	1500	12	1	900	1	1	4	4	4	1	4	4	3	3	1
376	1	51	2	1	1	6	1	3	3	1	1	2	1000	2	1500	12	1	900	1	1	4	4	4	3	4	4	1	3	1
377	1	56	2	1	1	4	0	1	3	1	1	2	1200	1	1125	12	1	900	1	1	4	4	4	1	4	4	2	3	1
378	2	60	4	2	3	7	0	2	5	1	1	2	1500	2	1500	12	1	1600	1	1	4	4	4	3	4	4	1	1	1
379	1	51	2	1	1	5	1	2	3	1	1	2	1000	2	1500	12	1	960	1	1	4	4	4	1	4	4	1	3	1
380	1	57	2	1	3	4	0	0	4	1	1	2	1200	2	1500	12	1	1600	1	1	3	3	4	1	4	2	1	1	1
381	1	44	3	1	1	4	1	2	2	2	1	2	1000	2	1500	12	1	1200	1	1	3	4	4	3	4	2	1	3	1
382	1	38	4	2	2	3	0	1	2	1	1	2	1200	2	1125	3	1	1500	1	1	3	3	4	1	4	2	1	1	1
383	2	54	4	3	3	4	0	1	3	2	1	2	1500	2	1500	12	1	1800	1	1	3	3	4	1	4	1	1	1	1
384	2	67	4	3	3	7	0	2	4	2	1	2	1800	2	1500	12	1	2300	1	1	4	4	4	3	3	1	1	1	1
385	1	41	3	1	1	3	0	2	1	1	1	2	900	2	1125	3	1	900	1	1	4	4	4	3	4	4	2	3	1
386	1	48	4	3	5	4	1	2	2	1	1	2	2500	3	1500	12	4	3000	2	1	1	1	1	1	1	1	1	1	1
387	1	35	4	1	1	4	1	2	2	1	1	2	1200	2	1500	12	1	1200	1	1	3	3	4	1	3	1	1	1	1
388	1	42	3	3	5	3	0	2	1	1	1	2	1600	2	1125	12	4	3000	2	1	1	1	1	1	1	1	1	1	1
389	2	35	4	2	2	4	1	2	2	1	1	2	1600	2	1500	12	2	2500	1	1	2	1	1	1	1	1	1	1	1
390	1	28	1	1	2	2	0	1	2	1	1	2	1000	1	775	3	2	1200	1	1	1	3	3	1	2	1	1	1	1
391	1	48	4	3	2	4	0	2	2	1	1	2	2000	2	1125	12	2	1500	2	1	2	1	1	1	1	1	1	1	1
392	1	36	3	3	5	4	1	2	2	1	1	2	2000	2	1500	11	4	3000	2	1	2	1	1	1	1	1	1	1	1
393	2	48	4	3	2	4	1	2	2	1	1	1	1700	2	1500	12	1	2000	1	1	2	3	3	1	3	2	1	1	1
394	1	48	3	1	2	4	1	2	2	2	1	2	900	1	1500	12	1	1200	1	1	4	4	4	2	4	4	1	2	1
395	1	36	1	2	2	2	0	1	1	1	1	2	700	1	775	12	1	800	1	1	4	4	4	2	3	4	2	2	1
396	2	47	4	3	5	5	1	2	3	1	1	2	2000	3	1125	12	4	3000	2	1	1	1	1	1	1	1	1	1	1
397	1	54	2	3	5	3	0	0	3	1	1	2	1500	1	1125	12	1	2000	1	1	2	1	1	1	1	1	1	1	1
398	1	53	3	1	1	4	0	2	2	2	1	2	1000	2	775	12	1	1000	1	1	4	4	4	2	4	4	2	3	1
399	2	48	4	2	2	4	1	2	2	1	1	1	1200	1	1125	12	2	1500	1	1	4	4	4	2	3	4	1	2	1
400	1	57	3	1	3	6	0	2	4	1	3	2	800	2	1125	3	1	900	1	1	4	4	4	3	4	4	3	3	2
401	1	67	2	1	3	5	0	2	2	1	1	2	1500	2	1500	12	1	1800	1	1	4	3	4	2	4	3	1	3	1
402	2	65	4	3	3	6	1	3	2	2	1	2	1700	2	1500	12	1	2000	1	1	4	4	4	3	4	4	2	3	2
403	1	62	2	1	4	7	0	2	4	2	1	2	1700	2	1500	12	1	1800	1	1	4	4	4	4	4	4	3	3	2
404	1	30	1	3	2	3	1	2	1	1	1	2	900	1	1125	12	1	1000	1	1	4	4	4	3	4	4	2	3	1
405	1	47	3	1	1	4	1	3	1	2	3	2	1200	2	1500	12	1	1200	1	1	4	4	4	4	4	4	2	3	2
406	1	53	3	1	1	6	0	3	3	2	1	2	1200	2	1500	12	1	1500	1	1	4	4	4	3	4	4	3	4	2
407	2	46	4	3	5	4	0	2	2	1	1	2	2500	3	1125	12	4	3000	1	1	1	1	1	1	1	1	1	1	1
408	1	38	3	3	2	3	0	2	1	1	1	2	1500	2	1125	12	1	2000	1	1	2	4	4	1	3	3	1	1	1
409	1	42	2	4	2	4	1	2	2	1	1	2	2500	3	1500	12	2	3000	1	1	2	1	1	1	1	1	1	1	1
410	2	49	4	4	5	4	0	1	3	1	1	2	2000	3	1125	12	4	2800	1	1	1	1	1	1	1	1	1	1	1
411	1	34	4	2	2	3	0	1	2	1	1	2	1400	2	1125	12	1	2000	1	1	3	3	3	1	3	4	1	1	1
412	1	35	4	1	1	4	0	2	2	1	1	2	1000	1	1500	12	1	1200	1	1	4	4	4	1	3	4	1	1	1
413	1	40	3	2	1	4	0	1	3	1	1	2	700	2	1125	3	1	700	1	1	3	4	4	1	4	1	1	1	1
414	1	30	1	2	5	9	0	2	7	1	1	2	1000	2	1500	12	4	1200	1	1	4	4	3	1	4	4	1	1	1
415	1	55	3	2	1	4	0	1	3	1	1	2	900	2	1125	12	1	900	1	1	4	4	4	1	4	4	1	1	1
416	2	45	4	3	5	4	1	2	2	1	1	2	1000	3	1125	12	4	1900	1	1	4	4	4	1	4	4	1	1	1
417	1	47	2	2	1	4	0	1	3	1	1	2	900	2	1500	12	1	900	1	1	4	4	4	1	4	4	1	1	1
418	1	56	3	2	1	4	1	2	2	1	1	2	1200	2	1500	12	1	1200	1	1	4	4	4	1	4	4	1	1	1
419	1	55	3	2	3	7	1	1	6	2	1	2	1000	2	700	3	1	1000	1	1	4	4	4	1	4	4	1	1	1
420	1	38	1	2	1	3	0	2	1	2	1	2	900	1	1125	12	1	1400	2	1	4	4	4	1	3	1	1	1	1
421	1	35	4	1	5	5	1	2	3	1	1	2	1500	1	1500	12	1	1500	1	1	4	4	4	1	4	1	1	1	1
422	1	28	4	4	1	4	2	0	2	1	1	2	1200	4	1125	12	1	1500	1	1	3	3	1	1	3	1	1	1	1
423	1	50	3	2	1	3	0	0	3	1	1	2	1000	2	1125	12	1	900	1	1	4	4	4	1	3	1	1	1	1
424	1	45	3	1	1	3	0	1	2	1	1	2	1500	2	1125	12	1	1300	1	1	1	3	4	1	3	1	1	1	1
425	1	30	4	2	1	4	1	1	2	1	1	2	900	1	1125	12	1	1000	1	1	4	4	4	1	4	1	1	1	1
426	1	59	2	2	3	3	0	0	3	2	1	2	1000	2	1125	12	1	1000	1	1	4	4	4	1	4	1	1	1	1
427	1	28	1	2	2	3	0	1	2	1	1	2	1000	2	1125	12	1	1000	1	1	4	1	4	1	1	1	1	1	1
428	1	56	3	2	1	3	0	1	2	1	1	2	700	2	1125	12	1	700	1	1	4	4	4	1	4	1	1	1	1
429	2	68	4	2	5	5	0	0	4	1	1	2	1500	2	1125	12	1	1600	1	1	4	4	4	1	3	1	1	1	1
430	1	55	3	2	2	3	0	0	3	1	1	2	900	2	1125	12	1	1000	2	1	4	4	4	1	4	3	1	1	1
431	1	45	3	2	1	7	1	1	6	1	1	2	1000	1	1500	12	1	1500	1	1	3	4	4	1	1	4	1	1	1
432	2	39	4	4	2	4	0	2	2	2	1	2	1000	1	1500	12	1	1500	1	1	4	4	4	1	4	4	1	1	1
433	2	70	4	1	5	5	0	0	4	1	1	2	1500	2	1125	12	4	1800	1	1	4	4	4	1	4	4	1	1	1
434	1	26	4	2	1	3	0	1	2	1	1	2	1000	1	1125	12	1	1900	1	1	3	4	4	1	4	1	1	1	1
435	1	45	4	2	5	8	0	3	5	1	1	2	2000	1	1500	12	1	2000	2	1	3	4	4	3	4	4	1	1	1
436	1	43	2	3	2	3	0	2	1	1	1	2	2000	2	1125	12	1	1500	2	1	1	4	4	3	4	1	1	1	1
437	1	40	4	2	2	3	0	1	2	1	1	2	1000	2	1125	12	1	1100	1	1	4	4	4	1	4	1	1	1	1
438	1	30	4	2	5	5	1	3	2	1	1	2	2000	2	1125	12	1	1700	2	1	1	3	4	1	4	4	1	1	1
439	1	50	3	1	1	5	0	1	4	1	1	2	1500	2	1500	12	1	1800	2	1	4	4	4	1	4	4	1	1	1
440	1	39	4	1	1	4	0	2	2	2	1	2	800	2	1500	12	1	960	1	1	3	3	4	1	4	3	1	1	1
441	2	42	4	3	2	4	1	2	2	2	1	1	1800	2	1500	12	2	3000	1	1	1	1	1	1	1	1	1	1	1
442	1	47	4	2	2	4	0	2	2	1	1	2	1300	2	1500	12	1	1500	1	1	3	3	3	1	3	3	1	1	1
443	1	43	2	1	1	4	1	2	2	1	1	2	1000	4	1500	12	1	1200	1	1	4	4	4	4	3	4	3	3	1
444	2	68	4	2	3	6	0	2	4	2	1	2	1600	2	1500	12	1	2000	1	1	4	4	4	1	3	3	1	1	1
445	1	48	3	1	3	5	0	3	2	2	1	2	1200	2	1500	12	1	1700	1	1	4	4	4	3	4	3	1	2	1
446	1	45	2	2	1	6	1	3	3	1	1	2	1300	1	1500	12	1	1300	1	1	4	4	4	3	4	4	3	3	2
447	1	47	2	2	2	5	1	2	3	1	1	2	1200	2	1500	12	1	1500	1	1	4	4	4	3	4	4	1	3	1
448	1	57	3	1	3	5	0	2	3	1	1	2	1400	2	1500	12	1	1600	1	1	4	4	4	2	3	4	1	1	1
449	1	32	1	3	5	3	0	2	1	1	1	2	1600	2	1125	12	4	2000	1	1	3	4	3	1	2	1	1	1	1
450	2	28	1	3	2	2	0	1	1	1	1	1	1600	1	775	12	2	2000	1	1	2	1	1	1	1	1	1	1	1
451	1	27	1	1	4	2	1	1	1	1	1	2	700	4	775	12	1	700	1	1	4	4	4	3	4	4	3	3	2
452	2	48	4	2	2	5	1	3	2	1	1	2	2000	1	1500	12	2	1800	1	1	1	1	2	2	2	3	1	1	1
453	2	28	1	3	2	1	0	0	1	1	2	1	1400	1	375	12	2	1500	1	1	2	1	1	1	1	1	1	1	1
454	2	40	4	4	5	4	0	2	2	1	1	1	2000	3	1500	12	4	3000	1	1	1	1	1	1	1	1	1	1	1
455	1	35	4	1	2	4	1	2	2	1	1	2	1500	1	1500	12	2	1600	1	2	3	2	3	2	2	3	2	2	2
456	1	42	4	1	1	6	1	3	3	1	1	2	1800	2	1500	12	2	2500	1	1	2	1	1	1	1	1	1	1	1
457	1	53	3	1	4	6	0	2	4	2	1	2	1400	1	1500	12	1	1700	1	1	4	4	4	3	4	4	2	3	2
458	2	49	4	3	5	4	0	2	2	1	1	2	1500	2	1500	12	4	2500	1	1	2	1	1	1	1	1	1	1	1
459	1	37	1	1	2	4	0	2	2	1	1	2	1000	2	1500	12	1	1300	1	1	4	4	4	2	3	4	1	3	1
460	1	30	3	1	4	3	1	2	3	1	1	2	800	1	1125	12	1	800	1	1	4	4	4	3	4	4	3	3	2
461	1	38	2	1	2	4	0	2	3	1	1	2	900	2	960	12	1	1200	1	1	4	4	4	2	3	4	2	2	1
462	1	56	2	2	3	6	0	2	4	2	1	2	1200	2	1200	12	1	1500	1	1	4	4	4	3	4	4	3	2	1
463	1	42	2	1	2	3	0	0	3	1	1	2	700	2	900	12	1	1000	1	1	4	4	4	1	3	3	2	2	1
464	2	38	4	2	2	4	0	1	3	1	1	2	800	2	1200	12	1	1200	1	1	4	4	4	2	3	4	2	2	1
465	1	40	3	2	2	3	0	1	2	1	1	2	700	2	900	12	1	1200	1	1	3	3	4	2	3	3	2	3	1
466	1	32	3	1	2	3	0	2	1	1	1	2	700	1	900	12	1	1000	1	1	4	4	4	4	4	4	3	3	2
467	1	30	3	2	2	4	0	0	4	1	1	2	1000	2	1200	12	1	1500	1	1	3	4	4	2	4	4	3	1	1
468	1	38	4	1	2	6	0	4	2	1	1	2	1200	1	1200	12	2	1700	1	1	4	4	4	2	4	4	1	1	1
469	1	50	2	1	2	4	0	0	3	2	1	2	1000	2	1200	12	1	1600	1	1	4	4	4	1	4	4	1	1	1
470	1	25	4	1	2	6	0	4	2	1	1	2	1200	1	1200	12	1	1600	1	1	4	4	4	1	1	1	1	1	1
471	1	58	2	2	2	5	0	3	2	1	1	2	1300	2	1200	12	1	1700	1	1	4	3	4	1	4	4	1	2	1
472	1	58	4	2	2	5	0	1	4	2	1	2	1400	2	1200	12	1	1800	1	1	3	4	4	1	1	1	1	1	1
473	1	55	2	4	1	4	0	1	3	1	1	2	1200	2	900	12	1	900	1	1	4	4	4	2	4	4	2	2	1
474	1	35	4	2	2	8	0	3	5	1	1	2	1500	2	1200	12	2	1700	1	1	4	4	4	4	4	4	3	3	2
475	1	42	3	2	5	9	0	3	6	2	3	2	1500	2	1200	12	1	1200	1	1	4	4	4	3	4	4	3	3	2
476	1	45	4	3	2	5	0	0	5	1	1	2	1200	1	1500	12	1	1600	1	1	4	4	4	3	4	4	2	4	2
477	1	40	4	1	2	4	0	0	4	1	1	2	1200	2	900	12	1	1300	1	1	4	4	4	1	4	3	1	1	1
478	2	38	4	2	3	4	0	2	2	1	1	1	1400	1	1500	12	1	1800	1	1	4	4	4	1	3	3	1	1	1
479	2	40	3	2	2	2	0	1	1	1	2	1	1500	1	775	12	2	2000	1	1	2	1	1	1	1	1	1	1	1
480	1	35	4	1	2	6	0	4	2	1	1	2	1300	1	1200	12	1	1500	1	1	4	4	4	3	4	4	3	3	2
481	1	56	2	2	1	1	0	0	1	1	3	2	300	1	375	12	1	375	1	1	4	4	4	3	4	4	3	2	2
482	1	35	3	2	2	4	0	1	3	1	1	2	1500	2	1200	12	1	2500	1	1	3	3	2	2	3	2	1	2	1
483	1	37	4	2	2	7	0	3	4	1	1	2	1400	2	1200	12	1	2000	1	1	3	3	3	2	3	2	2	2	1
484	2	38	4	3	2	4	1	2	2	1	1	1	800	2	1200	12	1	1500	1	1	4	3	3	2	3	3	2	2	1
485	1	21	4	2	2	3	1	1	2	1	1	2	1100	2	900	12	1	2000	1	1	3	2	2	1	2	1	1	1	1
486	1	35	3	1	2	4	0	2	2	1	1	2	1200	2	1200	12	1	1800	1	1	3	2	2	1	2	2	1	1	1
487	2	53	4	4	2	4	1	2	2	1	1	1	1000	2	1200	12	1	1600	1	1	3	4	3	2	3	2	2	2	1
488	1	35	3	1	2	4	0	0	4	1	1	2	1100	2	1200	12	1	1900	1	1	3	4	4	2	3	2	2	2	1
489	1	35	4	1	1	5	1	2	3	1	1	2	1000	2	1200	12	1	2000	1	1	3	4	3	3	3	2	2	2	1
490	2	41	4	4	2	6	0	0	6	1	1	1	1400	2	1200	12	1	2000	1	1	3	3	2	2	3	2	2	2	1
491	2	34	1	2	2	1	0	0	1	1	2	1	400	2	375	12	1	500	1	1	4	3	4	3	3	3	2	2	2
492	1	25	4	2	1	3	1	1	2	1	1	2	900	2	900	12	1	1500	1	1	3	4	3	2	3	2	2	2	1
493	1	40	4	1	1	4	0	2	2	1	1	1	1000	2	1200	12	1	1800	1	1	3	2	3	2	2	2	1	2	1
494	1	29	3	2	2	7	2	6	1	1	1	2	1100	2	1200	12	1	2100	1	1	2	2	2	1	2	2	1	2	1
495	1	38	4	1	2	8	0	3	5	1	1	2	1500	1	1200	12	1	2100	1	1	2	2	3	1	2	2	1	2	1
496	1	30	4	2	2	4	1	2	2	1	1	2	900	2	1200	12	1	1300	1	1	4	3	3	2	3	2	1	2	1
497	1	38	3	2	2	4	0	2	2	1	1	2	800	2	1200	12	1	2000	1	1	2	3	2	1	2	2	1	2	1
498	1	24	4	2	2	3	0	1	2	1	1	2	1000	2	1125	12	2	1200	1	1	3	2	3	1	2	1	1	2	1
499	1	35	3	4	5	4	1	3	1	1	1	2	800	2	775	12	1	1300	1	1	3	2	4	2	3	2	1	1	1
500	2	27	4	2	2	3	1	1	2	1	1	2	800	1	960	12	1	1200	1	1	4	4	4	1	3	3	1	1	1
501	1	27	4	2	2	5	0	3	2	1	1	2	1000	1	1200	12	2	1500	1	1	4	4	4	1	3	3	1	1	1
502	2	30	4	2	5	2	0	0	2	1	1	2	1500	2	775	12	4	2000	1	1	2	1	1	1	1	1	1	1	1
503	2	45	4	3	5	4	0	1	3	1	1	2	1000	1	1200	12	1	1200	1	1	4	3	4	1	3	3	1	1	1
504	2	71	2	1	1	8	1	1	6	2	1	1	1000	2	960	25	3	1000	1	1	3	3	4	2	1	2	1	1	1
505	1	38	2	4	1	4	1	0	1	1	2	2	1000	2	480	25	2	1000	1	1	4	4	4	4	4	4	4	3	2
506	1	34	2	4	2	6	0	0	6	1	1	2	900	2	1200	25	2	900	1	1	4	4	4	1	4	3	3	3	2
507	1	40	1	1	1	5	0	2	3	2	2	2	1000	2	1200	25	2	1000	1	1	4	4	4	4	4	4	4	4	1
508	1	70	2	1	1	7	2	2	2	2	2	2	1000	2	480	25	2	1000	1	1	4	3	3	3	4	3	4	3	2
509	2	65	3	1	3	5	0	2	2	1	1	2	1500	2	480	25	3	1500	1	1	1	1	1	1	1	1	1	1	1
510	1	35	3	1	2	4	0	2	2	2	1	2	1000	1	480	25	2	1000	1	1	4	4	4	3	4	4	3	2	2
511	1	63	2	1	2	6	1	1	4	1	1	2	1000	2	480	25	2	1000	1	1	4	4	4	4	3	4	2	3	1
512	1	55	3	2	2	3	0	1	2	1	1	2	900	2	600	25	1	900	1	1	4	4	4	1	4	4	1	1	1
513	1	65	2	1	1	2	0	0	1	1	1	2	500	2	480	25	1	500	1	1	4	4	4	1	4	4	3	3	1
514	1	38	3	2	1	5	1	3	2	1	1	2	2000	2	960	25	2	900	1	1	4	4	4	2	4	4	3	3	1
515	1	55	3	1	1	9	0	2	6	2	1	2	1700	2	640	25	2	1700	1	1	4	4	4	3	4	4	2	3	2
516	2	60	4	2	2	10	0	1	9	2	1	1	1200	2	1200	25	2	1200	1	1	4	3	3	1	4	3	2	2	1
517	2	39	4	3	2	6	1	2	3	1	1	1	900	2	960	25	2	900	1	1	4	4	3	3	3	3	2	1	1
518	1	55	2	2	2	5	0	1	4	1	1	2	1200	2	1200	25	2	1200	1	1	4	3	2	1	4	4	4	3	1
519	1	55	2	1	1	5	0	0	5	2	1	2	600	2	480	25	1	600	1	1	4	4	4	3	4	3	2	3	2
520	1	37	4	2	2	6	1	4	2	1	1	2	1000	4	700	24	2	1000	1	1	4	4	4	2	4	3	1	1	1
521	1	47	3	1	2	5	1	1	4	2	1	2	800	2	900	25	1	900	1	1	4	3	4	1	4	3	1	1	1
522	1	30	1	3	2	7	1	2	4	2	1	2	900	2	1200	25	2	1000	1	1	4	4	4	1	4	4	3	2	1
523	2	75	4	2	3	10	1	2	6	1	1	1	900	2	1125	25	1	980	1	1	4	4	4	1	4	1	1	1	1
524	2	62	4	4	4	5	1	1	4	1	1	2	1200	2	1500	25	2	1500	1	1	4	3	4	1	3	3	1	1	1
525	2	70	4	2	3	8	1	3	4	2	1	2	1200	2	1500	25	2	1000	1	1	4	4	4	1	4	1	1	1	1
526	1	70	2	1	1	4	0	0	3	1	1	2	800	2	1200	25	2	800	1	1	4	4	4	1	4	1	1	1	1
527	1	65	2	2	1	6	1	1	4	1	1	2	1500	2	1200	25	2	1500	1	1	4	3	4	1	4	1	1	1	1
528	1	32	3	3	1	4	1	1	3	1	1	2	1000	2	1200	25	1	800	1	1	4	4	4	1	4	3	2	1	1
529	1	65	3	1	1	3	0	0	2	1	1	2	1000	1	900	25	1	900	1	1	4	4	4	1	4	3	1	1	1
530	1	50	4	2	2	6	0	1	5	2	1	2	1000	1	1200	25	2	1200	1	1	3	4	3	3	3	3	3	3	1
531	2	48	4	2	2	4	0	0	4	1	1	1	1600	1	1500	12	1	1800	1	1	3	3	4	1	4	2	1	1	1
532	2	50	3	2	2	4	0	0	4	1	1	1	1400	2	1500	12	1	1600	1	1	4	4	4	1	4	4	1	1	1
533	2	67	4	4	3	6	0	0	5	2	1	2	1700	2	1500	12	3	2200	1	1	3	4	4	1	1	1	1	1	1
534	2	30	4	2	2	3	0	1	2	1	1	1	1600	2	1125	12	2	2000	1	1	3	3	4	1	1	1	1	1	1
535	1	55	2	2	2	7	0	1	6	1	1	2	1800	2	1500	12	1	2000	1	1	3	3	4	1	3	4	1	1	1
536	1	60	2	2	2	4	0	0	4	1	1	2	1200	2	1500	12	1	1500	1	1	4	4	4	1	3	3	1	1	1
537	1	80	2	1	3	6	0	2	3	2	1	2	1200	2	1500	12	1	1900	1	1	3	4	4	1	4	3	1	2	1
538	1	52	4	2	3	10	1	2	8	2	1	2	1700	2	1500	12	1	1700	1	1	4	4	4	3	4	4	3	4	2
539	1	45	3	2	2	2	0	1	1	1	1	2	600	1	775	12	2	1000	1	1	3	4	4	1	3	4	2	2	1
540	2	57	4	2	4	7	1	3	4	1	1	2	1600	2	1500	12	1	1900	1	1	4	4	4	2	3	3	1	1	1
541	1	75	2	1	4	2	0	1	1	2	3	2	500	4	775	12	1	700	1	1	4	4	4	3	4	4	2	3	1
542	1	57	2	1	3	7	0	3	4	2	1	2	1400	2	1500	12	1	1700	1	1	4	4	4	4	4	4	2	3	2
543	1	30	4	2	2	4	0	2	2	1	1	2	1200	2	1500	12	1	1500	1	1	3	4	4	2	4	4	1	2	1
544	2	57	4	1	2	8	0	0	8	2	1	2	1700	2	1500	12	1	1900	1	1	4	4	4	3	4	4	2	2	1
545	1	30	4	1	2	4	0	2	2	1	1	2	800	2	960	25	1	1200	1	1	4	4	4	2	3	4	3	3	1
546	1	45	1	2	2	2	0	1	1	1	1	2	700	1	775	12	1	900	1	1	4	4	4	2	3	4	2	3	2
547	1	47	3	1	1	8	0	1	7	1	1	2	1500	2	1500	12	1	1800	1	1	4	4	4	4	4	4	2	2	1
548	2	34	3	4	2	1	0	0	1	1	2	1	2000	1	775	12	2	2500	1	1	2	1	1	1	1	1	1	1	1
549	1	28	4	3	5	2	0	0	2	1	1	2	2200	3	775	12	4	3000	2	1	1	1	1	1	1	1	1	1	1
550	2	27	1	3	5	1	0	0	1	2	2	1	1800	1	775	12	4	2500	1	1	1	1	1	1	1	1	1	1	1
551	2	31	1	3	2	1	0	0	1	2	2	1	1800	4	775	12	2	2500	1	1	2	1	1	1	1	1	1	1	1
552	2	36	4	4	5	2	0	0	2	1	1	2	2500	3	775	25	4	3500	2	1	1	1	1	1	1	1	1	1	1
553	2	34	3	3	5	1	0	0	1	1	2	1	2000	3	775	12	4	3000	1	1	1	1	1	1	1	1	1	1	1
554	1	33	4	3	2	3	0	1	2	1	1	2	2300	3	1125	25	3	3000	1	1	2	1	1	1	1	1	1	1	1
555	2	30	4	3	2	2	0	0	2	1	1	2	1800	2	775	25	2	2500	1	1	2	1	1	1	1	1	1	1	1
556	2	32	1	4	2	1	0	0	1	1	2	1	1700	4	375	12	2	2000	1	1	2	1	1	1	1	1	1	1	1
557	2	56	4	4	3	4	0	0	4	1	1	2	3000	3	1500	25	3	4000	1	1	2	1	1	1	1	1	1	1	1
558	1	34	3	4	5	2	0	1	1	1	1	2	2000	3	775	12	4	3000	1	1	1	1	1	1	1	1	1	1	1
559	2	34	4	3	5	2	0	0	2	1	1	2	2700	3	775	12	4	3500	1	1	1	1	1	1	1	1	1	1	1
560	2	32	4	3	2	2	0	0	2	1	1	2	2400	3	775	12	2	3700	2	1	1	1	1	1	1	1	1	1	1
561	2	40	4	3	5	3	0	1	2	1	1	1	2500	1	1125	12	4	3500	2	1	1	1	1	1	1	1	1	1	1
562	2	34	4	3	5	3	0	1	2	1	1	2	2500	1	1125	12	4	3400	1	2	1	1	1	1	1	1	1	1	1
563	2	28	1	3	5	1	0	0	1	1	2	1	1800	1	375	12	4	2500	1	1	1	1	1	1	1	1	1	1	1
564	1	33	4	3	2	3	0	1	2	1	1	2	2200	1	1125	12	2	2500	1	1	2	1	1	1	1	1	1	1	1
565	2	36	1	2	2	1	0	0	1	1	2	1	2000	1	375	12	2	2400	1	1	1	1	1	1	1	1	1	1	1
566	2	37	4	3	5	3	0	1	2	1	1	2	2000	1	1125	12	4	2700	1	1	2	1	1	1	1	1	1	1	1
567	2	27	1	3	2	1	0	0	1	1	2	1	1800	3	375	12	2	2500	1	1	2	1	1	1	1	1	1	1	1
568	2	32	1	4	2	1	0	0	1	1	2	1	2000	1	375	12	2	3000	1	1	1	1	1	1	1	1	1	1	1
569	1	28	4	3	2	2	0	0	2	1	1	2	1800	1	775	12	4	2500	2	1	2	1	1	1	1	1	1	1	1
570	2	27	4	3	5	2	0	0	2	1	1	2	2000	3	775	12	4	2500	1	1	2	1	1	1	1	1	1	1	1
571	2	36	4	4	5	2	0	0	2	1	1	1	1800	3	775	12	4	3000	1	1	1	1	1	1	1	1	1	1	1
572	2	33	4	3	5	3	0	1	2	1	1	2	2300	2	1125	12	4	2500	1	1	2	1	1	1	1	1	1	1	1
573	1	35	3	3	5	4	0	2	2	1	1	2	2500	3	1500	12	4	3000	1	1	1	1	1	1	1	1	1	1	1
574	2	30	4	4	5	2	0	0	2	1	1	2	1800	3	775	12	4	2500	1	1	2	1	1	1	1	1	1	1	1
575	2	34	4	3	5	3	0	1	2	1	1	2	2200	3	1125	12	4	3000	2	1	1	1	1	1	1	1	1	1	1
576	1	26	4	2	2	2	0	0	2	1	1	2	1800	1	775	12	4	3000	1	1	1	1	1	1	1	1	1	1	1
577	1	34	3	3	5	3	0	1	2	1	1	2	2000	3	1125	12	4	2500	2	1	1	1	1	1	1	1	1	1	1
578	2	28	4	3	2	2	0	0	2	1	1	2	1900	1	775	12	2	2500	1	1	2	1	1	1	1	1	1	1	1
579	2	34	4	3	5	2	0	0	2	1	1	2	2000	3	775	3	4	2500	1	1	1	1	1	1	1	1	1	1	1
580	2	33	4	3	2	3	0	1	2	1	1	2	1800	1	1125	12	2	2400	1	1	2	1	1	1	1	1	1	1	1
581	1	32	3	3	5	2	0	1	1	1	1	2	1800	1	775	12	4	2700	2	1	2	1	1	1	1	1	1	1	1
582	2	30	4	3	5	3	1	1	2	1	1	1	2000	1	1125	12	4	3200	1	1	2	1	1	1	1	1	1	1	1
583	1	32	4	3	2	2	0	0	2	1	1	2	2300	3	775	12	4	3500	1	2	1	1	1	1	1	1	1	1	1
584	2	28	1	4	5	1	0	0	1	1	2	1	1700	3	775	25	4	2600	1	1	1	1	1	1	1	1	1	1	1
585	1	33	3	4	5	3	1	2	1	1	1	2	2600	3	1125	25	4	3000	2	1	1	1	1	1	1	1	1	1	1
586	2	34	4	4	5	2	0	0	2	1	1	2	1900	3	775	12	4	2700	1	1	2	1	1	1	1	1	1	1	1
587	2	32	4	4	5	2	0	0	2	1	1	2	2300	3	775	12	4	2700	1	1	2	1	1	1	1	1	1	1	1
588	1	36	4	4	5	3	0	1	2	1	1	2	2800	3	1125	12	4	3400	1	2	2	1	1	1	1	1	1	1	1
589	2	31	1	3	2	1	0	0	1	1	2	1	1600	1	375	11	2	2300	1	1	2	1	1	1	1	1	1	1	1
590	2	36	4	3	5	3	0	1	2	1	1	2	2800	3	1125	12	4	3600	1	2	1	1	1	1	1	1	1	1	1
591	1	38	4	4	3	4	0	0	4	1	1	2	2700	3	1500	25	3	3300	1	1	2	1	1	1	1	1	1	1	1
592	2	37	4	3	5	3	0	1	2	1	1	2	2400	3	1125	11	4	3200	1	2	2	1	1	1	1	1	1	1	1
593	2	31	1	4	5	1	0	0	1	1	2	1	1800	1	775	12	4	2400	1	1	1	1	1	1	1	1	1	1	1
594	2	46	4	3	5	4	0	2	2	1	1	2	3500	3	1500	12	4	4300	1	2	1	1	1	1	1	1	1	1	1
595	2	35	4	4	5	2	0	0	2	1	1	2	3000	3	775	11	4	4000	1	1	2	1	1	1	1	1	1	1	1
596	2	38	4	4	5	3	0	1	2	1	1	2	2300	3	1125	12	4	3000	1	1	1	1	1	1	1	1	1	1	1
597	2	38	4	4	5	3	0	1	2	1	1	2	2700	3	1125	25	4	3700	1	2	2	1	1	1	1	1	1	1	1
598	2	36	4	3	5	2	0	0	2	1	1	2	1800	1	775	12	4	2700	1	1	2	1	1	1	1	1	1	1	1
599	2	39	4	4	5	4	0	2	2	1	1	2	3000	3	1500	25	4	4000	1	2	1	1	1	1	1	1	1	1	1
600	2	38	4	3	5	3	0	1	2	1	1	2	2300	4	1125	25	4	3700	2	1	1	1	1	1	1	1	1	1	1
601	2	27	1	4	2	1	0	0	1	1	2	1	1900	3	775	12	2	2300	1	1	1	1	1	1	1	1	1	1	1
602	2	30	4	3	5	2	0	0	2	1	1	2	2400	3	775	12	4	3500	1	2	1	1	1	1	1	1	1	1	1
603	2	38	4	4	5	3	0	1	2	1	1	2	2000	3	1125	12	4	3500	1	1	2	1	1	1	1	1	1	1	1
604	2	37	1	3	2	1	0	0	1	1	1	1	1700	1	775	12	2	2300	1	1	2	1	1	1	1	1	1	1	1
605	1	27	1	3	5	1	0	0	1	1	1	2	1600	3	375	12	4	2200	1	1	1	1	1	1	1	1	1	1	1
606	2	36	4	4	5	3	0	1	2	1	1	2	2200	3	1125	12	4	4000	1	1	1	1	1	1	1	1	1	1	1
607	2	28	1	3	5	1	0	0	1	1	2	1	1800	1	375	12	4	2400	1	1	1	1	1	1	1	1	1	1	1
